# Supplementary material for: Data on characterization of metalloporphyrin-mediated HO-1 and DAF induction in rat glomeruli and podocytes
Source: Data Brief. 2018 Nov 26;22:279–85. doi: 10.1016/j.dib.2018.11.108 (PMC6305689; doi:10.1016/j.dib.2018.11.108)
Supplement: Supplementary file 1 — Supplementary material [file mmc1.zip]

Archive with 3 entries (3 files):
- coi_disclosure Pei-Hui Lin.pdf
- coi_disclosure_Lianos.pdf
- coi_disclosure_P. Duann.pdf
